# Supplementary material for: Photophysical, thermal and imaging studies on vancomycin functional branched poly(N-isopropyl acrylamide) of differing degrees of branching containing nile red for detection of Gram-positive bacteria
Source: J Mater Chem B. 2024 Oct 18;12(46):11996–2006. doi: 10.1039/d4tb01544d (PMC11503812; doi:10.1039/d4tb01544d)
Supplement: TB-012-D4TB01544D-s001 [file TB-012-D4TB01544D-s001.zip]

Archive with 1 entries (1 files):
- 1.txt
